# Supplementary material for: Role of Tonsillar Chronic Inflammation and Commensal Bacteria in the Pathogenesis of Pediatric OSA
Source: Front Immunol. 2021 Apr 29;12:648064. doi: 10.3389/fimmu.2021.648064 (PMC8116894; doi:10.3389/fimmu.2021.648064)
Supplement: Supplementary file 1 [file DataSheet_1.zip]

Archive with 21 entries (18 files):
- Supplementary material/
- Supplementary material/.DS_Store
- __MACOSX/
- __MACOSX/Supplementary material/
- __MACOSX/Supplementary material/._.DS_Store
- Supplementary material/Supllementary Figure legends.pdf
- __MACOSX/Supplementary material/._Supllementary Figure legends.pdf
- Supplementary material/Suppl Fig 1.tif
- __MACOSX/Supplementary material/._Suppl Fig 1.tif
- Supplementary material/Suppl Fig 2.tif
- __MACOSX/Supplementary material/._Suppl Fig 2.tif
- Supplementary material/Suppl Fig 5.tif
- __MACOSX/Supplementary material/._Suppl Fig 5.tif
- Supplementary material/Suppl Fig3.tif
- __MACOSX/Supplementary material/._Suppl Fig3.tif
- Supplementary material/Suppl Figure 6.tif
- __MACOSX/Supplementary material/._Suppl Figure 6.tif
- Supplementary material/Suppl Figure 7.tif
- __MACOSX/Supplementary material/._Suppl Figure 7.tif
- Supplementary material/Supplementary Figure 4 copy.tif
- __MACOSX/Supplementary material/._Supplementary Figure 4 copy.tif
